# Supplementary material for: Xanthohumol Impairs the PMA-Driven Invasive Behaviour of Lung Cancer Cell Line A549 and Exerts Anti-EMT Action
Source: Cells. 2021 Jun 12;10(6):1484. doi: 10.3390/cells10061484 (PMC8231538; doi:10.3390/cells10061484)
Supplement: Supplementary file 1 [file cells-10-01484-s001.zip]

Archive with 1 entries (1 files):
- cells-1216415-supplementary.pdf
